# Supplementary material for: Barriers to Radiotherapy Access in Sub-Saharan Africa for Patients with Cancer: A Systematic Review
Source: Int J Environ Res Public Health. 2024 Nov 30;21(12):1597. doi: 10.3390/ijerph21121597 (PMC11675486; doi:10.3390/ijerph21121597)
Supplement: Supplementary file 1 [file ijerph-21-01597-s001.zip]

Archive with 1 entries (1 files):
- ijerph-3295920-supplementary.pdf
